# Supplementary material for: The GC Skew Index: A Measure of Genomic Compositional Asymmetry and the Degree of Replicational Selection
Source: Evol Bioinform Online. 2007 Sep 6;3:159–68. (PMC2684130)
Supplement: Supplementary file 1 [file Supplement1.xls]

## Sheet: new-gcsi.txt
									shuffled GC skew				shuffled genome
		species	accession	GCSI	SR	dist	mean	SD	z-score	p-value (Lilliefors)	mean	SD	z-score	p-value (Lilliefors)
		Gloeobacter violaceus PCC 7421	NC_005125	0.0061	2.0062	7.1034	0.00600155	7.87954e-05	1	8.08417e-62	0.00258659	0.000670992	5	0.0141559
		Synechococcus sp. JA-3-3Ab	NC_007775	0.0067	1.7009	7.9121	0.00668108	9.07096e-05	0	6.43196e-78	0.00526668	0.000704957	2	0.0026295
		Thermosynechococcus elongatus BP-1	NC_004113	0.0078	2.8316	9.118	0.00768227	8.26348e-05	1	2.56627e-66	0.0047053	0.000845089	3	0.329341
		Synechocystis sp. PCC 6803	NC_000911	0.0087	0.2956	10.4429	0.00878375	8.10081e-05	0	1.12213e-68	0.00588223	0.000706109	4	2.42726e-05
		Nostoc sp. PCC 7120	NC_003272	0.0093	2.0508	10.9299	0.00918803	8.16231e-05	1	8.55951e-75	0.00624288	0.000400395	7	0.0870094
		Bifidobacterium longum NCC2705	NC_004307	0.0094	0.6076	11.1717	0.0093946	8.50665e-05	0	2.91379e-70	0.003781	0.00096137	5	0.000394572
		Synechococcus sp. JA-2-3B'a(2-13)	NC_007776	0.0096	0.9762	11.4381	0.00961665	8.8021e-05	0	4.94305e-78	0.00542395	0.000717703	5	0.501888
		Anabaena variabilis ATCC 29413	NC_007413	0.0105	2.2018	12.3886	0.0104062	8.30697e-05	1	9.35122e-72	0.00754422	0.000340059	8	0.0236974
		Mycobacterium avium subsp. paratuberculosis K-10	NC_002944	0.0164	36.5746	15.9855	0.0134016	7.64062e-05	38	1.32626e-59	0.00541716	0.00037265	29	0.235054
		Aquifex aeolicus VF5	NC_000918	0.0174	0.2163	20.8793	0.017484	8.58617e-05	0	5.15141e-73	0.0104199	0.00102889	6	0.00387439
		Leifsonia xyli subsp. xyli str. CTCB07	NC_006087	0.0187	16.5303	20.7314	0.0173612	9.24398e-05	13	6.76241e-89	0.00387223	0.000829011	17	0.744344
		Mycoplasma hyopneumoniae 232	NC_006360	0.0187	0.1487	22.3867	0.0187411	9.18826e-05	0	3.38561e-86	0.0089636	0.0020921	4	0.0154613
		Mycobacterium sp. MCS	NC_008146	0.019	55.187	17.2418	0.0144466	7.85636e-05	57	3.16606e-70	0.00272281	0.000589035	27	0.00208289
		Thermobifida fusca YX	NC_007333	0.0195	3.7916	22.9848	0.0192355	8.18672e-05	2	9.67919e-71	0.00426662	0.000586923	25	0.0997557
		Nocardia farcinica IFM 10152	NC_006361	0.0211	36.3985	21.7078	0.0181716	8.10171e-05	36	1.66897e-67	0.00505958	0.000353897	45	0.047546
		Mycoplasma hyopneumoniae J	NC_007295	0.0211	2.4141	25.103	0.0210016	8.31842e-05	1	1.25322e-71	0.00888788	0.0018215	6	0.0786806
		Deinococcus geothermalis DSM 11300	NC_008025	0.0219	37.8735	22.5105	0.0188379	7.76623e-05	39	9.04223e-66	0.00650498	0.000648289	23	0.0627528
		Synechococcus elongatus PCC 6301	NC_006576	0.0224	42.6713	22.6577	0.0189644	8.54798e-05	40	2.49744e-76	0.00350916	0.000825644	22	0.0166844
		Synechococcus elongatus PCC 7942	NC_007604	0.0235	35.9534	24.632	0.0206121	8.27797e-05	35	8.90551e-63	0.00504333	0.000938267	19	0.0216495
		Mycoplasma hyopneumoniae 7448	NC_007332	0.0266	7.2629	31.1669	0.026056	8.22821e-05	6	4.35069e-66	0.0113225	0.0020252	7	0.158417
		Erythrobacter litoralis HTCC2594	NC_007722	0.0276	98.8588	23.2808	0.0194843	7.70223e-05	105	4.76427e-53	0.00685031	0.000562963	36	0.00291532
		Acidobacteria bacterium Ellin345	NC_008009	0.0316	40.9969	33.8079	0.0282574	8.41744e-05	39	3.65169e-75	0.0049589	0.000438674	60	0.0175179
		Mycoplasma synoviae 53	NC_007294	0.0332	31.6813	36.6902	0.0306593	8.56251e-05	29	2.54125e-73	0.00992136	0.00241397	9	0.000243839
		Shigella boydii Sb227	NC_007613	0.0348	120.16	29.7562	0.0248778	7.99343e-05	124	7.41293e-67	0.00925379	0.000518478	49	9.38023e-09
		Mycoplasma pneumoniae M129	NC_000912	0.0359	25.836	40.5461	0.0338697	8.59019e-05	24	1.84648e-82	0.0113957	0.00170782	14	0.518892
		Corynebacterium efficiens YS-314	NC_004369	0.0364	72.3703	36.4101	0.0304274	8.89022e-05	66	3.13527e-78	0.00842991	0.000511994	54	0.000681232
		Bradyrhizobium japonicum USDA 110	NC_004463	0.0395	204.482	26.988	0.0225759	8.2691e-05	205	1.46168e-61	0.00229585	0.000461793	80	0.0130348
		Anaeromyxobacter dehalogenans 2CP-C	NC_007760	0.0397	144.098	33.2591	0.0277972	7.82549e-05	152	1.45632e-61	0.00893603	0.00030921	99	6.33552e-09
		Frankia alni ACN14a	NC_008278	0.0401	125.894	35.5141	0.0296755	7.45724e-05	139	1.94835e-54	0.00515297	0.000263171	132	0.00555727
		Thermus thermophilus HB8	NC_006461	0.0409	77.5538	41.3181	0.0345188	8.97819e-05	71	1.06723e-76	0.0180536	0.000375061	60	0.000226646
		Porphyromonas gingivalis W83	NC_002950	0.0416	57.8805	44.1259	0.0368535	7.90352e-05	59	1.51559e-62	0.0100022	0.000665672	47	0.111726
		Yersinia pestis biovar Microtus str. 91001	NC_005810	0.0417	32.6635	46.7846	0.0390659	7.86819e-05	33	2.95198e-69	0.0112054	0.000377976	80	0.0044672
		Mesorhizobium sp. BNC1	NC_008254	0.0421	172.986	33.1984	0.0277489	8.13187e-05	176	2.81945e-64	0.00982518	0.000325466	99	0.028883
		Thiobacillus denitrificans ATCC 25259	NC_007404	0.0423	161.97	34.6057	0.0289216	8.34753e-05	160	2.43173e-69	0.00393856	0.000703361	54	0.922984
		Aster yellows witches'-broom phytoplasma AYWB	NC_007716	0.0425	3.25	50.6288	0.0422747	7.93464e-05	2	8.7459e-58	0.0270716	0.00162262	9	0.0382689
		Onion yellows phytoplasma OY-M	NC_005303	0.043	0.9623	51.5169	0.0430178	8.71521e-05	0	4.81051e-70	0.0172258	0.00177851	14	0.138051
		Rhodopseudomonas palustris BisB18	NC_007925	0.0454	240.114	30.422	0.0254347	7.98873e-05	249	2.07565e-61	0.00831129	0.000245251	151	0.093709
		Thermus thermophilus HB27	NC_005835	0.0471	118.326	44.7349	0.0373615	8.51918e-05	114	6.18933e-77	0.00743728	0.000710186	55	0.746827
		Novosphingobium aromaticivorans DSM 12444	NC_007794	0.0471	193.971	37.1179	0.0310132	8.09698e-05	198	7.38461e-68	0.00395046	0.000756205	57	9.33396e-05
		Tropheryma whipplei str. Twist	NC_004572	0.048	9.1098	56.6975	0.0473325	8.8403e-05	7	1.7847e-79	0.0259801	0.000882805	24	0.0631705
		Shigella dysenteriae Sd197	NC_007606	0.0482	114.716	46.3896	0.038738	8.12842e-05	116	3.3109e-74	0.0175652	0.000251409	121	0.0381312
		Tropheryma whipplei TW08/27	NC_004551	0.0483	14.0217	56.5266	0.047189	8.14992e-05	13	2.35621e-64	0.00958815	0.0011219	34	0.450402
		Caulobacter crescentus CB15	NC_002696	0.0486	216.76	36.6928	0.030662	8.62345e-05	208	1.47347e-73	0.00709783	0.000410625	101	0.00529903
		Rhodopseudomonas palustris HaA2	NC_007778	0.0489	278.075	30.8603	0.0257979	7.91893e-05	291	7.91021e-65	0.00690406	0.000343305	122	0.000206308
		Bordetella pertussis Tohama I	NC_002929	0.0495	159.488	43.4338	0.0362786	8.1227e-05	162	7.34891e-63	0.0136689	0.000228006	157	0.00170083
		Mesorhizobium loti MAFF303099	NC_002678	0.0501	205.836	39.5876	0.0330725	8.31273e-05	205	7.33418e-71	0.0270328	0.000110856	208	0.00127835
		Mycoplasma pulmonis UAB CTIP	NC_002771	0.0512	40.9988	57.3265	0.0478517	7.75533e-05	43	4.57326e-64	0.00880623	0.0017893	23	0.00559128
		Sphingopyxis alaskensis RB2256	NC_008048	0.0534	264.706	37.6549	0.0314622	8.69182e-05	252	6.16415e-80	0.00526046	0.000627834	76	0.0957266
		Geobacter sulfurreducens PCA	NC_002939	0.0538	167.963	47.7961	0.039911	8.48852e-05	163	1.80192e-80	0.00716453	0.000400574	116	0.0241671
		Sinorhizobium meliloti 1021	NC_003047	0.0551	235.435	42.5221	0.0355183	8.03318e-05	243	9.98284e-63	0.0137968	0.000330784	124	8.25278e-06
		Frankia sp. CcI3	NC_007777	0.0565	194.134	48.3439	0.0403656	7.53116e-05	213	1.79288e-59	0.00235144	0.000580021	93	0.2803
		Wolbachia endosymbiont of Drosophila melanogaster	NC_002978	0.0583	45.1327	65.5067	0.054675	8.5967e-05	42	3.55516e-69	0.0164229	0.00111424	37	0.0223203
		Shigella flexneri 5 str. 8401	NC_008258	0.0606	199.968	52.7515	0.0440479	8.95839e-05	185	8.54486e-73	0.00797545	0.000368287	142	0.0477491
		Prochlorococcus marinus subsp. pastoris str. CCMP1986	NC_005072	0.0608	35.4373	69.4121	0.0579255	7.91398e-05	36	8.32383e-62	0.0129059	0.00105	45	0.26727
		Rhizobium etli CFN 42	NC_007761	0.0611	184.087	54.9496	0.0458755	8.14145e-05	187	1.31063e-63	0.0403262	0.000118869	175	0.0302631
		Mycoplasma mobile 163K	NC_006908	0.0626	18.388	73.2636	0.0611388	8.58343e-05	16	1.64741e-69	0.0170771	0.00236781	19	0.652159
		Nitrobacter hamburgensis X14	NC_007964	0.0627	346.045	40.5978	0.0339118	8.27764e-05	347	1.63229e-76	0.0031103	0.000668245	89	0.246002
		Prochlorococcus marinus str. MIT 9312	NC_007577	0.064	64.1927	70.3926	0.0587444	8.49355e-05	61	1.46779e-72	0.00623605	0.00146832	39	0.0610159
		Rhodopseudomonas palustris BisB5	NC_007958	0.0643	365.258	40.6905	0.0339905	8.06551e-05	376	1.31864e-66	0.0116252	0.00023938	220	0.000189738
		Synechococcus sp. CC9605	NC_007516	0.0654	250.763	53.4543	0.0446285	8.29706e-05	250	2.02757e-69	0.00568013	0.000722466	82	0.0360413
		Rhodoferax ferrireducens T118	NC_007908	0.0654	343.343	44.1886	0.0369081	8.56962e-05	332	1.93302e-73	0.00302498	0.000596583	104	0.0588509
		Xanthomonas oryzae pv. oryzae KACC10331	NC_006834	0.0659	351.605	43.8839	0.0366554	8.99062e-05	324	2.06804e-81	0.00330516	0.000585859	106	0.33081
		Magnetospirillum magneticum AMB-1	NC_007626	0.0663	326.478	46.8797	0.03915	8.10364e-05	334	6.076e-63	0.0102312	0.000263584	212	0.0169595
		Geobacter metallireducens GS-15	NC_007517	0.0669	222.304	58.0365	0.0484469	8.58361e-05	214	1.05939e-76	0.0144086	0.000270057	194	0.0181956
		Rubrobacter xylanophilus DSM 9941	NC_008148	0.0669	172.716	63.002	0.0525885	8.55909e-05	167	1.60906e-66	0.0104773	0.000303123	186	0.0532415
		Xanthomonas oryzae pv. oryzae MAFF 311018	NC_007705	0.0676	353.18	45.8453	0.0382881	8.87897e-05	330	2.21422e-83	0.00680953	0.00041127	147	0.00916045
		Mycoplasma gallisepticum R	NC_004829	0.0686	124.973	69.8313	0.0582753	8.42566e-05	122	3.55525e-74	0.00821351	0.00177972	33	0.0781938
		Polaromonas sp. JS666	NC_007948	0.0712	424.069	43.0909	0.0359951	8.12921e-05	433	7.59288e-58	0.00297957	0.000621337	109	0.00302984
		Prochlorococcus marinus str. NATL2A	NC_007335	0.0724	138.436	73.0681	0.0609772	8.35479e-05	137	6.37098e-61	0.00911787	0.00120367	52	0.0633777
		Synechococcus sp. WH 8102	NC_005070	0.073	293.032	58.2699	0.048644	8.23569e-05	295	3.98935e-61	0.00364025	0.000850509	81	0.709011
		Mycobacterium tuberculosis H37Rv	NC_000962	0.0747	322.333	57.4335	0.0479429	8.04022e-05	333	3.09495e-66	0.00702776	0.000391343	172	0.0106165
		Wigglesworthia glossinidia endosymbiont of Glossina brevipalpis	NC_004344	0.0757	46.0574	86.2399	0.0719527	8.61108e-05	43	1.83654e-69	0.0137192	0.00249267	24	0.324795
		Haemophilus influenzae Rd KW20	NC_000907	0.0764	194.074	72.2352	0.0602808	8.58494e-05	187	4.88906e-73	0.0171078	0.000653303	90	2.54272e-05
		Mycobacterium bovis AF2122/97	NC_002945	0.0768	333.154	58.8337	0.0491133	8.50701e-05	325	3.43853e-69	0.00787706	0.000395119	174	0.0115629
		Shigella flexneri 2a str. 2457T	NC_004741	0.077	320.65	60.3436	0.0503676	8.15572e-05	326	4.8945e-71	0.00838619	0.000448157	153	6.30623e-05
		Mycobacterium tuberculosis CDC1551	NC_002755	0.0771	333.733	59.1371	0.0493634	7.90566e-05	350	1.31475e-60	0.00829447	0.00033543	205	0.000680871
		Thermotoga maritima MSB8	NC_000853	0.0789	55.6297	89.0737	0.0743094	7.99486e-05	56	2.67299e-66	0.0533169	0.000252034	101	0.393981
		Azoarcus sp. EbN1	NC_006513	0.0795	458.675	49.4928	0.0413323	8.92045e-05	427	1.49768e-72	0.00372371	0.000608058	124	0.0372574
		Xanthomonas campestris pv. campestris str. ATCC 33913	NC_003902	0.0796	470.024	48.5772	0.0405624	8.30709e-05	470	6.3583e-75	0.00277195	0.000604663	127	0.0967747
		Shigella sonnei Ss046	NC_007384	0.0806	377.174	59.0319	0.0492763	8.12411e-05	385	4.33064e-65	0.0045157	0.000599106	127	0.0159008
		Shigella flexneri 2a str. 301	NC_004337	0.0814	327.211	64.9535	0.0542111	7.96428e-05	341	1.71717e-60	0.0130191	0.000292873	233	0.0447073
		Xanthomonas campestris pv. campestris str. 8004	NC_007086	0.0833	458.676	54.1016	0.0451637	7.89198e-05	483	2.29331e-69	0.00925641	0.000265371	279	0.0196435
		Haemophilus influenzae 86-028NP	NC_007146	0.0836	177.86	82.5878	0.0689073	8.17225e-05	180	2.14788e-63	0.00522971	0.00123461	63	0.143043
		Ralstonia solanacearum GMI1000	NC_003295	0.0837	377.477	62.6549	0.0522937	8.02582e-05	390	6.00711e-67	0.0201503	0.000166978	380	0.0104709
		Rhodopseudomonas palustris CGA009	NC_005296	0.0843	575.557	43.5824	0.0364043	8.67428e-05	551	1.65456e-72	0.0060644	0.000315576	247	0.00125232
		Prochlorococcus marinus subsp. marinus str. CCMP1375	NC_005042	0.0846	163.315	85.2451	0.0711243	8.4505e-05	160	3.43031e-64	0.00766963	0.00138413	55	0.0394911
		Xanthomonas axonopodis pv. citri str. 306	NC_003919	0.0851	513.579	50.8187	0.0424285	8.07818e-05	528	3.4883e-73	0.0050718	0.000442894	180	2.54347e-05
		Mycoplasma genitalium G37	NC_000908	0.0863	103.679	93.2481	0.0777936	9.01492e-05	94	3.09953e-78	0.0182625	0.00246596	27	0.00712689
		Xanthomonas campestris pv. vesicatoria str. 85-10	NC_007508	0.0866	538.11	50.068	0.041806	8.60936e-05	519	1.38037e-78	0.00461151	0.000536075	152	0.00263868
		Nitrobacter winogradskyi Nb-255	NC_007406	0.089	528.001	54.0402	0.0451168	8.3372e-05	526	6.1249e-70	0.0106229	0.00043951	178	9.26364e-06
		Buchnera aphidicola str. APS (Acyrthosiphon pisum)	NC_002528	0.0901	84.8148	99.5841	0.0830667	8.06454e-05	86	1.39965e-71	0.0222809	0.00214246	31	0.113556
		Rickettsia bellii OSU 85-389	NC_008227	0.0912	125.802	96.862	0.0808036	8.55599e-05	121	3.5536e-70	0.0193943	0.000921872	77	0.00468354
		Corynebacterium jeikeium K411	NC_007164	0.0944	320.235	81.2905	0.0678193	7.51676e-05	353	2.13454e-64	0.0124088	0.000425464	192	0.00102985
		Pseudomonas syringae pv. tomato str. DC3000	NC_004578	0.0951	616.942	52.3792	0.0437341	8.38211e-05	612	5.19591e-67	0.00388365	0.000524609	173	0.0783699
		Helicobacter pylori HPAG1	NC_008086	0.0967	182.961	97.72	0.0815172	8.68077e-05	174	1.75348e-77	0.00802029	0.00122594	72	0.0425794
		Jannaschia sp. CCS1	NC_007802	0.0975	385.038	78.5225	0.0655199	8.59926e-05	372	1.35435e-73	0.0368109	0.000135856	446	0.131032
		Escherichia coli K12	NC_000913	0.0981	486.48	69.0377	0.0576128	8.1307e-05	497	1.84081e-69	0.00495298	0.000689902	134	1.94759e-05
		Escherichia coli 536	NC_008253	0.0983	448.992	73.0532	0.0609571	7.84502e-05	475	5.20426e-67	0.011607	0.000343107	252	0.00104678
		Yersinia pestis Antiqua	NC_008150	0.1023	453.936	77.3088	0.0645108	8.79954e-05	428	9.04085e-73	0.00398576	0.00071866	136	0.0189591
		Mycoplasma mycoides subsp. mycoides SC str. PG1	NC_005364	0.1028	121.158	111.202	0.0927496	8.12693e-05	123	1.05836e-69	0.0225907	0.00110802	72	0.134571
		Psychrobacter arcticus 273-4	NC_007204	0.1028	397.809	83.6216	0.0697661	7.57972e-05	436	9.11005e-55	0.00714552	0.000938105	102	0.0414014
		Treponema denticola ATCC 35405	NC_002967	0.1029	315.744	91.896	0.0766635	7.8671e-05	333	4.76992e-57	0.0305046	0.000331825	218	0.0616918
		Psychrobacter cryohalolentis K5	NC_007969	0.1032	413.492	82.5103	0.0688427	7.95991e-05	431	2.33495e-58	0.00753203	0.000635197	150	0.627461
		Corynebacterium glutamicum ATCC 13032	NC_006958	0.1036	321.871	92.1338	0.0768616	8.02851e-05	333	1.68822e-61	0.0121127	0.00035394	258	0.0437256
		Escherichia coli UTI89	NC_007946	0.1042	508.844	74.1141	0.0618392	7.69852e-05	549	1.51193e-68	0.00749174	0.000331904	291	0.132217
		Brucella melitensis biovar Abortus 2308	NC_007624	0.1055	398.174	86.7689	0.072391	8.94137e-05	370	3.56825e-85	0.0274396	0.000603095	129	0.0173138
		Pseudomonas entomophila L48	NC_008027	0.106	558.695	71.3569	0.0595486	8.50772e-05	546	2.0781e-71	0.00648266	0.000351934	282	0.00601337
		Helicobacter pylori J99	NC_000921	0.1062	187.288	108.77	0.0907261	8.31221e-05	186	2.0191e-66	0.0186943	0.000701482	124	0.00824028
		Pseudomonas fluorescens PfO-1	NC_007492	0.1076	648.236	64.3097	0.0536769	8.38141e-05	643	1.99934e-65	0.0079758	0.000254592	391	9.02786e-05
		Rickettsia bellii RML369-C	NC_007940	0.108	115.986	117.947	0.0983698	8.0089e-05	119	3.54922e-68	0.0522198	0.000451056	123	0.00448856
		Buchnera aphidicola str. Sg (Schizaphis graminum)	NC_004061	0.1085	83.6796	121.798	0.101582	8.69344e-05	79	1.74674e-77	0.0379699	0.00175891	40	0.186301
		Yersinia pestis CO92	NC_003143	0.1087	447.97	85.6796	0.071484	8.06367e-05	461	2.20799e-60	0.0180946	0.000233382	388	0.0416002
		Corynebacterium glutamicum ATCC 13032	NC_003450	0.1092	339.955	97.0357	0.0809444	8.09485e-05	348	1.79489e-68	0.0163424	0.000298915	310	0.000296907
		Roseobacter denitrificans OCh 114	NC_008209	0.1108	651.348	67.8111	0.056594	9.07792e-05	596	1.40177e-85	0.00360803	0.000785823	136	0.0013608
		Escherichia coli CFT073	NC_004431	0.1114	568.966	76.7863	0.0640721	8.3489e-05	566	1.09999e-69	0.00395525	0.000661154	162	0.000315049
		Helicobacter pylori 26695	NC_000915	0.1121	197.383	114.739	0.0957013	8.54892e-05	191	4.02648e-70	0.0311897	0.000428385	188	0.0359835
		Pseudomonas aeruginosa PAO1	NC_002516	0.1128	538.826	81.4685	0.0679739	8.65204e-05	518	5.68588e-78	0.029671	0.000107577	772	1.69796e-05
		Rhodospirillum rubrum ATCC 11170	NC_007643	0.113	763.008	59.2469	0.0494571	8.74422e-05	726	4.7196e-77	0.00308071	0.000736466	149	0.0169629
		Pelodictyon luteolum DSM 273	NC_007512	0.1137	481.995	88.2549	0.0736249	7.61956e-05	526	8.43691e-62	0.0111912	0.000558198	183	0.000553333
		Dehalococcoides ethenogenes 195	NC_002936	0.1139	367.739	99.8652	0.0833041	8.01072e-05	381	9.9019e-62	0.0324571	0.000382252	212	0.378568
		Corynebacterium diphtheriae NCTC 13129	NC_002935	0.1164	339.097	105.801	0.0882545	9.03273e-05	311	7.55826e-79	0.00400153	0.000938203	119	0.0953399
		Helicobacter acinonychis str. Sheeba	NC_008229	0.1187	239.48	118.46	0.098801	8.17425e-05	243	1.12485e-62	0.00766931	0.0013771	80	0.477154
		Candidatus Pelagibacter ubique HTCC1062	NC_007205	0.1188	188.951	123.696	0.103161	8.07667e-05	193	2.09371e-69	0.0179093	0.00111481	90	0.407082
		Pseudomonas syringae pv. phaseolicola 1448A	NC_005773	0.1201	824.917	61.6674	0.0514718	7.91573e-05	867	1.72698e-61	0.00875694	0.000263862	422	0.00037111
		Salinibacter ruber DSM 13855	NC_007677	0.1201	688.062	75.3723	0.0628937	8.30288e-05	689	6.01612e-69	0.00391428	0.000758274	153	0.485469
		Sodalis glossinidius str. 'morsitans'	NC_007712	0.1203	578.659	86.5312	0.0721951	8.63794e-05	557	2.96148e-71	0.0277355	0.000168704	548	0.0113789
		Escherichia coli O157:H7 str. Sakai	NC_002695	0.1211	662.307	79.1229	0.0660199	8.36357e-05	658	3.89489e-68	0.00823205	0.000316269	356	0.0684086
		Pseudomonas syringae pv. syringae B728a	NC_007005	0.1211	870.812	58.2083	0.0485902	8.18327e-05	885	6.44962e-66	0.0047464	0.000520105	223	7.76068e-05
		Candidatus Protochlamydia amoebophila UWE25	NC_005861	0.1214	456.448	100.035	0.0834477	9.03818e-05	419	1.85247e-83	0.0100886	0.00079408	140	0.276174
		Rickettsia felis URRWXCal2	NC_007109	0.1215	239.947	121.863	0.101635	8.08551e-05	246	1.4128e-63	0.0352005	0.000617856	139	0.00748416
		Escherichia coli O157:H7 EDL933	NC_002655	0.1228	641.118	83.2474	0.0694559	8.15467e-05	654	1.05061e-65	0.00361314	0.000590318	201	0.03895
		Chlorobium chlorochromatii CaD3	NC_007514	0.123	393.769	108.188	0.0902372	8.24627e-05	396	4.483e-75	0.0266073	0.000289518	332	0.0576023
		Syntrophus aciditrophicus SB	NC_007759	0.1239	535.877	95.1227	0.0793521	8.40975e-05	530	2.14374e-72	0.0223471	0.000252295	402	0.0446688
		Dehalococcoides sp. CBDB1	NC_007356	0.1267	490.612	102.951	0.0858779	8.61144e-05	473	1.6892e-72	0.0102287	0.000899856	129	0.143598
		Brucella melitensis biovar Abortus 2308	NC_007618	0.1279	724.135	81.0672	0.0676376	8.34042e-05	722	2.01822e-74	0.0107133	0.000639844	183	0.0031141
		Pseudomonas putida KT2440	NC_002947	0.1285	740.22	80.2025	0.0669182	8.82485e-05	698	2.35832e-84	0.0212444	0.000145113	739	0.000709742
		Anaplasma marginale str. St. Maries	NC_004842	0.1293	243.096	130.879	0.109151	8.14209e-05	247	3.09387e-61	0.0322535	0.000484041	200	0.212054
		Silicibacter sp. TM1040	NC_008044	0.1329	853.039	74.1237	0.0618552	8.07052e-05	879	4.10176e-58	0.00334488	0.000676685	191	0.153293
		Symbiobacterium thermophilum IAM 14863	NC_006177	0.1354	757.359	86.721	0.072349	7.91788e-05	796	1.05683e-63	0.00488885	0.000541399	241	0.0936695
		Chlorobium tepidum TLS	NC_002932	0.1373	651.009	99.6534	0.0831301	8.55482e-05	633	1.35642e-69	0.0219448	0.000391803	294	6.77814e-07
		Ureaplasma parvum serovar 3 str. ATCC 700970	NC_002162	0.1382	183.25	147.512	0.123013	8.54361e-05	177	6.20428e-67	0.0528484	0.00120923	70	0.220446
		Neisseria meningitidis Z2491	NC_003116	0.1384	484.06	117.689	0.0981564	8.07926e-05	498	7.0832e-66	0.00436234	0.000929072	144	0.12926
		Pasteurella multocida subsp. multocida str. Pm70	NC_002663	0.1395	659.803	101.473	0.0846464	9.03864e-05	607	1.87049e-82	0.045271	0.000262336	359	0.276764
		Moorella thermoacetica ATCC 39073	NC_007644	0.1403	710.689	97.2342	0.0811148	8.24282e-05	717	5.03179e-60	0.0066434	0.000650812	205	1.51381e-05
		Bordetella parapertussis 12822	NC_002928	0.1409	835.558	85.5694	0.0713893	7.55595e-05	920	4.79777e-54	0.0267372	0.000120488	947	0.0136512
		Colwellia psychrerythraea 34H	NC_003910	0.1417	717.829	98.207	0.0819225	8.31692e-05	718	3.49768e-69	0.00724422	0.000453858	296	0.0277121
		Neisseria gonorrhoeae FA 1090	NC_002946	0.1422	508.853	119.737	0.0998675	8.29209e-05	510	2.72079e-60	0.00679372	0.00103948	130	0.122239
		Bordetella bronchiseptica RB50	NC_002927	0.1441	939.311	79.0299	0.0659423	8.36223e-05	935	1.09175e-68	0.0151256	0.000181037	712	0.000637316
		Lactobacillus delbrueckii subsp. bulgaricus ATCC 11842	NC_008054	0.1441	649.542	107.966	0.0900567	8.85997e-05	609	4.88359e-80	0.00542413	0.00105917	130	0.801997
		Myxococcus xanthus DK 1622	NC_008095	0.1444	937.672	79.4903	0.0663256	7.95409e-05	981	6.24724e-59	0.006267	0.000264304	522	3.24807e-05
		Synechococcus sp. CC9902	NC_007513	0.146	760.581	99.1327	0.0826914	7.92036e-05	799	2.13771e-65	0.00778597	0.000790878	174	0.0415274
		Zymomonas mobilis subsp. mobilis ZM4	NC_006526	0.1481	261.721	151.539	0.126369	8.83195e-05	245	2.39324e-74	0.107994	0.000192972	207	0.453506
		Salmonella enterica subsp. enterica serovar Typhi Ty2	NC_004631	0.1482	972.05	80.6431	0.0672824	8.11904e-05	996	1.95777e-73	0.0101361	0.000298357	462	0.00646219
		Yersinia pestis KIM	NC_004088	0.1484	785.937	99.5333	0.0830318	8.46744e-05	772	4.60777e-63	0.0173783	0.000269746	485	0.00151148
		Pseudoalteromonas atlantica T6c	NC_008228	0.1504	945.169	85.918	0.0716848	8.73376e-05	900	3.09974e-72	0.00571795	0.000603358	239	0.0248584
		Thiomicrospira denitrificans ATCC 33889	NC_007575	0.1513	369.014	144.608	0.120588	8.12759e-05	377	9.39873e-70	0.022238	0.000494176	261	0.489134
		Salmonella enterica subsp. enterica serovar Typhi str. CT18	NC_003198	0.1526	990.85	84.0178	0.0700993	8.76598e-05	940	3.77655e-78	0.00607092	0.000609159	240	5.91823e-05
		Rickettsia conorii str. Malish 7	NC_003103	0.1555	419.725	144.669	0.120644	8.08318e-05	431	9.48485e-57	0.0230658	0.00101346	130	0.460281
		Coxiella burnetii RSA 493	NC_002971	0.1557	688.872	118.001	0.0984162	8.4024e-05	682	1.48294e-74	0.00482962	0.00135242	111	0.000746248
		Mycoplasma capricolum subsp. capricolum ATCC 27343	NC_007633	0.1558	266.692	160.317	0.133675	7.92828e-05	279	1.87499e-74	0.0306445	0.00114248	109	0.543841
		Rickettsia typhi str. Wilmington	NC_006142	0.161	437.431	149.404	0.124586	8.31806e-05	437	9.12811e-71	0.0483682	0.000704366	159	0.532685
		Salmonella enterica subsp. enterica serovar Choleraesuis str. SC-B67	NC_006905	0.1613	1061.19	87.3983	0.0729139	8.05456e-05	1096	9.98575e-66	0.00423688	0.000626323	250	0.00132206
		Pseudomonas fluorescens Pf-5	NC_004129	0.1624	1114.15	83.4122	0.069596	8.85993e-05	1046	5.96818e-77	0.0114331	0.000171905	877	0.0541765
		Wolbachia endosymbiont strain TRS of Brugia malayi	NC_006833	0.1627	92.2117	186.033	0.155111	8.59311e-05	88	3.15575e-77	0.116817	0.000567161	80	0.223182
		Salmonella typhimurium LT2	NC_003197	0.1668	1107.15	89.3897	0.0745688	7.57233e-05	1217	4.48757e-65	0.00273157	0.000705317	232	0.000807372
		Photobacterium profundum SS9	NC_006371	0.1668	692.18	130.991	0.109247	8.57067e-05	671	8.5062e-64	0.0176753	0.000486702	306	0.137171
		Salmonella enterica subsp. enterica serovar Paratyphi A str. ATCC 9150	NC_006511	0.1672	1031.39	97.5168	0.0813492	8.80179e-05	975	3.39969e-77	0.0125361	0.000284285	544	0.0414645
		Propionibacterium acnes KPA171202	NC_006085	0.1688	937.187	108.788	0.0907393	8.3236e-05	937	3.31979e-71	0.0054013	0.000766184	213	0.0333911
		Methylococcus capsulatus str. Bath	NC_002977	0.1731	1170.05	90.7042	0.0756736	8.58731e-05	1134	2.65599e-67	0.0104273	0.000380298	427	0.00911455
		Yersinia pseudotuberculosis IP 32953	NC_006155	0.174	951.989	113.617	0.094763	8.48969e-05	933	8.62667e-77	0.0172758	0.000231701	676	0.0543351
		Mannheimia succiniciproducens MBEL55E	NC_006300	0.1751	799.202	130.205	0.108584	7.9934e-05	832	8.18651e-71	0.030753	0.000319	452	0.11873
		Yersinia pestis Nepal516	NC_008149	0.1799	958.624	120.044	0.100118	7.66854e-05	1040	5.72505e-57	0.0236149	0.000208887	748	0.0939909
		Rickettsia prowazekii str. Madrid E	NC_000963	0.1801	441.599	171.974	0.143396	8.89224e-05	412	2.14792e-81	0.029668	0.00100188	150	0.519455
		Idiomarina loihiensis L2TR	NC_006512	0.1912	503.799	179.042	0.149285	8.40665e-05	498	2.78705e-70	0.0988714	0.000154077	599	0.464026
		Acinetobacter sp. ADP1	NC_005966	0.1922	990.457	131.577	0.109728	8.263e-05	997	3.6006e-75	0.0170481	0.000456162	383	4.31541e-07
		Fusobacterium nucleatum subsp. nucleatum ATCC 25586	NC_003454	0.1979	430.985	194.385	0.16207	8.13853e-05	440	5.41472e-65	0.105845	0.000321319	286	0.539896
		Helicobacter hepaticus ATCC 51449	NC_004917	0.1981	420.728	195.705	0.163171	8.58259e-05	407	5.18004e-76	0.0522849	0.000414325	352	0.444402
		Dechloromonas aromatica RCB	NC_007298	0.1985	1366.89	101.487	0.0846552	8.43034e-05	1350	3.77601e-73	0.00275792	0.000606201	322	0.260393
		Rhodopirellula baltica SH 1	NC_005027	0.2	1343.47	105.605	0.0880863	8.1784e-05	1367	3.03111e-68	0.0265827	0.000141007	1229	0.000499715
		Desulfovibrio vulgaris subsp. vulgaris str. Hildenborough	NC_002937	0.2047	1357.24	109.969	0.0917243	8.26871e-05	1366	2.17091e-66	0.00302472	0.000685771	294	0.0334909
		Mycoplasma penetrans HF-2	NC_004432	0.2047	603.256	185.364	0.154553	8.00821e-05	626	9.86143e-63	0.00779122	0.00169635	116	0.014957
		Chromobacterium violaceum ATCC 12472	NC_005085	0.2098	1532.93	98.49	0.0821573	8.17906e-05	1560	1.62132e-68	0.00254241	0.000588686	352	0.095032
		Neorickettsia sennetsu str. Miyayama	NC_007798	0.2146	692.813	188.211	0.156926	8.24668e-05	699	1.69114e-67	0.0172006	0.00134882	146	0.121163
		Prochlorococcus marinus str. MIT 9313	NC_005071	0.2189	751.84	187.501	0.156338	8.75732e-05	714	1.54841e-70	0.111062	0.000162085	665	0.426844
		Chromohalobacter salexigens DSM 3043	NC_007963	0.2197	1568.38	106.845	0.0891208	8.36243e-05	1561	1.66894e-69	0.0206203	0.000185939	1070	0.000128329
		Legionella pneumophila str. Paris	NC_006368	0.2216	1253.78	140.565	0.117225	8.58302e-05	1216	5.5466e-65	0.00393576	0.000840261	259	0.0291072
		Mycobacterium leprae TN	NC_002677	0.2254	1404.19	130.042	0.108455	8.45994e-05	1382	7.83485e-66	0.0211459	0.000251178	813	0.00691138
		Legionella pneumophila subsp. pneumophila str. Philadelphia 1	NC_002942	0.2272	1284.66	144.146	0.120206	8.4936e-05	1259	1.89511e-71	0.00900486	0.000597414	365	0.124294
		Haemophilus ducreyi 35000HP	NC_002940	0.2277	477.944	225.415	0.18793	8.04962e-05	493	1.90828e-60	0.107051	0.000278865	432	0.417893
		Desulfovibrio desulfuricans G20	NC_007519	0.228	1579.64	115.68	0.0964883	8.9935e-05	1462	6.64709e-75	0.0115181	0.000364911	593	0.00123382
		Legionella pneumophila str. Lens	NC_006369	0.2306	1259.98	150.693	0.125661	8.72598e-05	1202	1.52038e-80	0.0176796	0.000402576	528	0.0987769
		Shewanella denitrificans OS217	NC_007954	0.231	1611.28	116.055	0.096797	8.05401e-05	1666	3.00537e-60	0.00954575	0.000429419	515	0.00452958
		Photobacterium profundum SS9	NC_006370	0.2398	1437.26	144.065	0.120132	7.55638e-05	1584	2.05099e-63	0.0100589	0.000453692	506	7.41981e-05
		Anaplasma phagocytophilum HZ	NC_007797	0.2401	576.417	230.423	0.192107	8.26291e-05	580	1.15909e-56	0.0617245	0.000301711	591	0.0621931
		Francisella tularensis subsp. holarctica	NC_007880	0.2463	878.77	207.719	0.173184	8.70499e-05	840	4.24826e-75	0.0404256	0.000465763	442	0.936664
		Chlamydophila pneumoniae TW-183	NC_005043	0.252	1120.39	190.381	0.158737	8.68506e-05	1074	7.02232e-73	0.00970128	0.00153318	158	0.187037
		Bacteroides thetaiotaomicron VPI-5482	NC_004663	0.2528	1523.25	150.999	0.125911	8.05674e-05	1574	2.84446e-76	0.0121524	0.00032947	730	0.000351235
		Chlamydophila abortus S26/3	NC_004552	0.253	1166.36	187.003	0.155919	8.30015e-05	1170	4.62694e-68	0.014366	0.00119839	199	0.0335064
		Bacteroides fragilis YCH46	NC_006347	0.253	1464.91	157.144	0.13104	8.95335e-05	1362	3.16211e-75	0.00352315	0.000725516	343	0.0455373
		Chlamydophila pneumoniae CWL029	NC_000922	0.2538	1142.91	190.231	0.158606	7.99819e-05	1189	1.36515e-68	0.00814705	0.00168737	145	0.0561834
		Francisella tularensis subsp. tularensis FSC 198	NC_008245	0.2553	906.755	215.739	0.179866	8.54424e-05	883	6.93209e-77	0.0456641	0.000374435	559	0.0448163
		Francisella tularensis subsp. tularensis SCHU S4	NC_006570	0.2554	905.659	215.87	0.179972	8.08415e-05	932	4.86574e-72	0.0460046	0.000470729	444	0.0710314
		Campylobacter jejuni RM1221	NC_003912	0.2555	799.891	226.574	0.188893	8.07237e-05	824	6.89057e-69	0.016406	0.00106001	225	0.00458474
		Chlamydophila pneumoniae AR39	NC_002179	0.2556	1169.87	189.71	0.158179	8.84362e-05	1101	3.49199e-72	0.00787856	0.00137036	180	0.310897
		Chlamydophila pneumoniae J138	NC_002491	0.2557	1155.56	191.318	0.159514	8.44205e-05	1139	2.50455e-75	0.00856758	0.00142058	173	0.0232221
		Gluconobacter oxydans 621H	NC_006677	0.2592	1591.85	151.805	0.126588	8.07583e-05	1641	5.75254e-62	0.0498186	0.000134263	1559	6.59184e-05
		Shewanella oneidensis MR-1	NC_004347	0.2596	1925.32	118.96	0.0992153	8.11649e-05	1975	3.39673e-66	0.00529987	0.000605579	419	0.123947
		Erwinia carotovora subsp. atroseptica SCRI1043	NC_004547	0.2614	1922.58	121.368	0.101228	9.04241e-05	1770	3.12033e-75	0.00293918	0.00067332	383	0.000373376
		Chlamydophila caviae GPIC	NC_003361	0.2655	1335.51	184.996	0.154243	8.20796e-05	1354	2.10372e-75	0.00846041	0.00144536	177	0.0972859
		Lawsonia intracellularis PHE/MN1-00	NC_008011	0.2658	1263.09	192.698	0.160666	7.99059e-05	1316	1.04226e-58	0.0202692	0.00076597	320	0.0527695
		Methylobacillus flagellatus KT	NC_007947	0.2666	1921.68	127.706	0.106502	7.89925e-05	2026	5.99369e-66	0.00594218	0.000789127	330	0.057483
		Bdellovibrio bacteriovorus HD100	NC_005363	0.2667	1942.2	125.841	0.104953	8.44508e-05	1915	4.06647e-67	0.00738947	0.00046838	553	0.0153802
		Bacteroides fragilis NCTC 9343	NC_003228	0.2689	1546.32	168.054	0.140129	8.47308e-05	1519	1.3818e-71	0.00515811	0.000573652	459	0.0329778
		Bacillus licheniformis ATCC 14580	NC_006270	0.2712	1879.61	137.459	0.114632	8.87014e-05	1764	3.54267e-88	0.00324116	0.000752963	355	0.299249
		Campylobacter jejuni subsp. jejuni NCTC 11168	NC_002163	0.2742	888.536	240.162	0.200219	7.9354e-05	932	4.21816e-59	0.0170098	0.000932371	275	0.274121
		Staphylococcus haemolyticus JCSC1435	NC_007168	0.2798	1299.37	205.781	0.171567	8.21949e-05	1316	2.64404e-68	0.022584	0.000417366	616	0.0200259
		Chlamydophila felis Fe/C-56	NC_007899	0.2838	1406.21	199.949	0.16671	8.30584e-05	1409	3.18128e-64	0.0103229	0.00138242	197	0.00095439
		Candidatus Blochmannia pennsylvanicus str. BPEN	NC_007292	0.2886	1107.31	235.555	0.19638	8.3348e-05	1106	3.135e-68	0.0127385	0.00215056	128	0.000178222
		Wolinella succinogenes DSM 1740	NC_005090	0.29	1436.66	204.325	0.170358	8.76588e-05	1364	5.64203e-71	0.0396669	0.000213567	1172	0.00336894
		Streptococcus pyogenes MGAS10750	NC_008024	0.2948	1499.78	203.73	0.169865	8.63741e-05	1445	1.12203e-61	0.0469113	0.000321477	770	0.320942
		Desulfotalea psychrophila LSv54	NC_006138	0.2975	2118.65	145.143	0.12104	8.74069e-05	2018	1.04297e-70	0.0347607	0.000188494	1393	0.00175765
		Nitrosococcus oceani ATCC 19707	NC_007484	0.3009	2078.36	153.277	0.127811	8.34017e-05	2075	7.1204e-77	0.00910917	0.000484782	601	0.0388315
		Photorhabdus luminescens subsp. laumondii TTO1	NC_005126	0.3027	1773.36	185.883	0.154982	7.55421e-05	1955	2.40193e-59	0.0381055	0.000148102	1786	0.00751467
		Streptococcus pyogenes MGAS5005	NC_007297	0.306	1798.35	187.421	0.156267	8.09172e-05	1851	2.49121e-66	0.00552998	0.0013641	220	0.00339545
		Listeria monocytogenes EGD-e	NC_003210	0.3066	1540.22	213.901	0.178337	8.57925e-05	1495	5.94877e-69	0.0256491	0.000322777	870	0.0162048
		Listeria monocytogenes str. 4b F2365	NC_002973	0.3077	1561.68	213.09	0.177653	7.77169e-05	1673	8.661e-69	0.0223777	0.000325774	875	0.0530581
		Bacillus subtilis subsp. subtilis str. 168	NC_000964	0.3116	2041.26	169.785	0.141571	8.42607e-05	2017	1.58819e-71	0.00850393	0.000492448	615	0.0669499
		Listeria innocua Clip11262	NC_003212	0.3158	1622.74	216.715	0.180677	7.9372e-05	1702	1.23659e-65	0.02758	0.000280289	1028	0.147513
		Streptococcus thermophilus CNRZ1066	NC_006449	0.3167	1810.53	198.989	0.165906	8.00652e-05	1883	6.60879e-66	0.0167733	0.000676934	443	0.229051
		Streptococcus pyogenes M1 GAS	NC_002737	0.318	1758.42	205.722	0.171522	8.52922e-05	1717	3.23298e-66	0.0327818	0.000473484	602	0.0687025
		Streptococcus pyogenes MGAS10394	NC_006086	0.3189	1917.93	190.876	0.159152	9.15983e-05	1743	8.01899e-77	0.01012	0.000957239	322	0.0176334
		Streptococcus thermophilus LMG 18311	NC_006448	0.3192	1827.67	200.247	0.166958	8.65692e-05	1758	6.60132e-73	0.0154415	0.000842783	360	0.244749
		Staphylococcus epidermidis RP62A	NC_002976	0.3206	1439.67	240.715	0.200684	9.08612e-05	1319	3.80434e-77	0.0503862	0.000267568	1009	0.0226795
		Streptococcus pyogenes MGAS315	NC_004070	0.3227	1889.49	198.286	0.165324	9.11555e-05	1726	1.46702e-82	0.0157919	0.000594818	515	0.84251
		Streptococcus pyogenes MGAS8232	NC_003485	0.3234	1923.07	195.773	0.163227	8.37253e-05	1913	2.42991e-72	0.0111973	0.000811643	384	0.0283441
		Bacillus clausii KSM-K16	NC_006582	0.3238	2165.56	171.994	0.143409	7.70109e-05	2342	2.70488e-60	0.00796816	0.000473436	667	0.0149461
		Staphylococcus epidermidis ATCC 12228	NC_004461	0.3239	1582.96	230.372	0.192061	8.53691e-05	1544	1.5234e-72	0.0375325	0.000343168	834	0.313152
		Streptococcus pyogenes MGAS2096	NC_008023	0.3273	1967.62	196.053	0.16346	7.79813e-05	2101	1.50871e-58	0.00742292	0.00103002	310	0.444098
		Streptococcus pyogenes MGAS9429	NC_008021	0.3283	1834.47	210.53	0.175519	7.70107e-05	1984	7.25726e-68	0.0336131	0.000496906	593	0.143686
		Lactococcus lactis subsp. lactis Il1403	NC_002662	0.3286	1753.56	218.954	0.182543	8.30054e-05	1759	1.09879e-73	0.0219999	0.000455129	673	0.000285594
		Streptococcus pyogenes MGAS10270	NC_008022	0.3286	1975.43	196.78	0.164063	8.51049e-05	1933	5.61629e-83	0.0141102	0.000686036	458	0.193016
		Streptococcus pyogenes MGAS6180	NC_007296	0.3296	1983.05	197.209	0.164422	8.02697e-05	2057	3.06246e-67	0.0104041	0.000990397	322	0.0664325
		Streptococcus pneumoniae TIGR4	NC_003028	0.3303	1783.99	218	0.181753	8.45514e-05	1757	7.24244e-67	0.0174797	0.000601277	520	0.0180632
		Streptococcus pyogenes SSI-1	NC_004606	0.3323	1881.25	210.648	0.175623	8.53243e-05	1836	5.66244e-74	0.0408691	0.000363342	802	0.268673
		Pelobacter carbinolicus DSM 2380	NC_007498	0.3358	2642.2	138.739	0.115698	8.2488e-05	2668	4.5942e-72	0.00831291	0.00041968	780	0.00219062
		Streptococcus pneumoniae R6	NC_003098	0.3364	1859.06	217.755	0.181545	8.14624e-05	1900	7.93476e-67	0.0113235	0.000698164	465	0.0949465
		Treponema pallidum subsp. pallidum str. Nichols	NC_000919	0.3412	1683.88	241.073	0.200974	7.89083e-05	1777	5.4153e-68	0.024245	0.000597572	530	0.0270568
		Mesoplasma florum L1	NC_006055	0.3487	1257	292.722	0.244021	8.69665e-05	1203	4.44797e-71	0.0212685	0.0018559	176	0.0496757
		Oceanobacillus iheyensis HTE831	NC_004193	0.3694	1959.01	247.414	0.206264	8.13457e-05	2005	8.43434e-59	0.00515134	0.00102245	356	0.154381
		Xylella fastidiosa 9a5c	NC_002488	0.3707	1205.85	324.277	0.270312	8.53101e-05	1176	1.53802e-82	0.180748	0.000162517	1168	0.288095
		Hahella chejuensis KCTC 2396	NC_007645	0.3721	3140.18	132.538	0.110527	8.08726e-05	3234	9.8527e-76	0.00908618	0.000233696	1553	0.00508987
		Streptococcus mutans UA159	NC_004350	0.3775	2260.65	226.932	0.189192	8.33483e-05	2259	6.67773e-72	0.0238893	0.000533516	662	1.24078e-05
		Staphylococcus aureus subsp. aureus MRSA252	NC_002952	0.3813	2182.98	239.275	0.199482	9.15767e-05	1985	1.35184e-84	0.00523293	0.0010754	349	0.154976
		Xylella fastidiosa Temecula1	NC_004556	0.383	2074.32	252.163	0.21022	8.25057e-05	2094	1.15416e-66	0.0375509	0.0002222	1554	0.00016593
		Streptococcus agalactiae A909	NC_007432	0.3929	2390.57	232.375	0.193731	8.10005e-05	2458	5.60486e-60	0.0198705	0.00061476	606	0.00451942
		Staphylococcus saprophyticus subsp. saprophyticus ATCC 15305	NC_007350	0.3958	2206.33	254.329	0.21202	7.86283e-05	2337	5.20383e-71	0.0211443	0.000565981	661	0.0454599
		Bartonella henselae str. Houston-1	NC_005956	0.3969	2073.53	268.981	0.224232	8.22308e-05	2100	4.13858e-72	0.0354781	0.000363089	995	0.0819992
		Staphylococcus aureus subsp. aureus Mu50	NC_002758	0.3978	2288.42	248.547	0.207206	8.40982e-05	2266	1.04329e-68	0.0115921	0.000744205	518	8.66062e-06
		Staphylococcus aureus subsp. aureus N315	NC_002745	0.4017	2353.5	246.657	0.20563	8.33022e-05	2353	1.30046e-71	0.00481758	0.000875386	453	0.628959
		Streptococcus agalactiae 2603V/R	NC_004116	0.4038	2473.06	237.295	0.197831	8.04015e-05	2562	2.88463e-59	0.0123057	0.000952595	411	0.0308583
		Bacillus halodurans C-125	NC_002570	0.4059	2702.54	216.866	0.180803	7.92414e-05	2841	1.1187e-62	0.0289662	0.000210787	1788	0.642704
		Streptococcus agalactiae NEM316	NC_004368	0.4069	2549.25	233.374	0.194561	8.44197e-05	2515	6.70712e-74	0.00630151	0.00139065	288	0.441911
		Lactobacillus sakei subsp. sakei 23K	NC_007576	0.4069	2832	205.1	0.171008	8.67991e-05	2717	1.3745e-59	0.0115239	0.000878514	450	0.0308367
		Buchnera aphidicola str. Bp (Baizongia pistaciae)	NC_004545	0.4087	1415.72	348.91	0.290845	8.67269e-05	1359	3.03155e-70	0.0116993	0.0024433	162	0.00479487
		Geobacillus kaustophilus HTA426	NC_006510	0.4103	2992.97	193.084	0.160985	8.06708e-05	3090	5.27891e-66	0.011635	0.000371365	1073	0.00252652
		Bartonella quintana str. Toulouse	NC_005955	0.4113	2217.31	271.863	0.226635	8.05398e-05	2293	6.51451e-66	0.0365241	0.000465645	804	0.035203
		Staphylococcus aureus subsp. aureus USA300	NC_007793	0.4154	2457.81	252.725	0.210687	8.60899e-05	2378	3.43565e-79	0.00482579	0.000958635	428	0.004261
		Desulfitobacterium hafniense Y51	NC_007907	0.4155	2377.93	260.801	0.217419	8.17182e-05	2423	2.32805e-63	0.134312	9.64651e-05	2914	0.379221
		Staphylococcus aureus RF122	NC_007622	0.4164	2433.66	256.33	0.213689	8.05315e-05	2517	1.53022e-71	0.00969341	0.000868643	468	0.0035069
		Enterococcus faecalis V583	NC_004668	0.4183	2703.63	231.55	0.193045	8.76221e-05	2570	8.82392e-74	0.0110562	0.000601637	676	0.282079
		Staphylococcus aureus subsp. aureus COL	NC_002951	0.4196	2398.08	263.652	0.219797	8.71931e-05	2290	2.04956e-70	0.0228803	0.000462504	857	0.123562
		Staphylococcus aureus subsp. aureus MW2	NC_003923	0.4199	2483.13	255.601	0.213082	8.19698e-05	2523	5.40812e-71	0.00707813	0.000958772	430	0.000254828
		Chlamydia trachomatis A/HAR-13	NC_007429	0.4265	2431.89	268.644	0.223955	8.32391e-05	2433	2.57103e-67	0.00701649	0.00153974	272	0.666116
		Staphylococcus aureus subsp. aureus MSSA476	NC_002953	0.4274	2479.12	264.948	0.220876	8.22936e-05	2509	2.03259e-61	0.0220962	0.000384268	1054	0.000209122
		Chlamydia trachomatis D/UW-3/CX	NC_000117	0.4302	2472.69	268.986	0.224236	7.88816e-05	2611	1.39743e-64	0.00671616	0.00158008	268	0.000390783
		Thiomicrospira crunogena XCL-2	NC_007520	0.4318	2878.91	230.223	0.191937	8.30907e-05	2886	1.60927e-65	0.0345132	0.000287208	1383	0.753865
		Lactobacillus johnsonii NCC 533	NC_005362	0.4378	2512.01	274.215	0.228599	8.62698e-05	2425	8.56459e-71	0.0385229	0.000349464	1142	0.00114777
		Saccharophagus degradans 2-40	NC_007912	0.4472	3703.86	166.308	0.138671	7.91368e-05	3899	1.3319e-64	0.00573596	0.000644163	685	0.0178022
		Chlamydia muridarum Nigg	NC_002620	0.4561	2592.04	288.174	0.240222	7.95169e-05	2715	1.98102e-75	0.0130734	0.00137566	322	0.194623
		Alcanivorax borkumensis SK2	NC_008260	0.5428	4566.91	194.637	0.162278	8.03319e-05	4736	3.8796e-70	0.00493095	0.000720118	746	0.018909
		Ehrlichia ruminantium str. Gardel	NC_006831	0.5738	2521.78	436.346	0.363703	8.47052e-05	2479	4.89511e-77	0.043155	0.000631312	840	0.846755
		Ehrlichia ruminantium str. Welgevonden	NC_005295	0.5793	2583.74	436.829	0.364108	7.98788e-05	2694	6.11078e-61	0.0474062	0.000604845	879	0.836841
		Ehrlichia chaffeensis str. Arkansas	NC_007799	0.5793	2568.86	438.283	0.36532	8.87512e-05	2411	4.688e-82	0.0585673	0.000618333	842	0.0597483
		Ehrlichia ruminantium str. Welgevonden	NC_006832	0.5826	2577.74	441.302	0.367836	8.68913e-05	2471	6.68442e-76	0.0473861	0.000631616	847	0.00633676
		Thermoanaerobacter tengcongensis MB4	NC_003869	0.5904	3129.11	395.543	0.329703	8.25019e-05	3159	1.63584e-64	0.00600336	0.00106775	547	0.165199
		Lactobacillus salivarius subsp. salivarius UCC118	NC_007929	0.5969	3584.73	357.864	0.298308	9.16544e-05	3258	6.20457e-80	0.0157826	0.000781022	744	0.0892084
		Ehrlichia canis str. Jake	NC_007354	0.6149	2911.89	446.633	0.372277	8.35887e-05	2902	3.39217e-72	0.0217104	0.000925127	641	0.0179275
		Lactobacillus plantarum WCFS1	NC_004567	0.6153	5130.12	225.397	0.187914	8.58696e-05	4977	4.07456e-76	0.00818207	0.000715304	848	0.00125555
		Carboxydothermus hydrogenoformans Z-2901	NC_007503	0.6296	4400.22	315.522	0.26302	8.96373e-05	4089	2.35381e-81	0.00526719	0.00113079	552	0.00759266
		Bacillus cereus ATCC 10987	NC_003909	0.649	4412.53	337.518	0.281346	7.85715e-05	4678	4.96496e-64	0.00675338	0.000623747	1029	0.00297444
		Bacillus thuringiensis serovar konkukian str. 97-27	NC_005957	0.655	4456.51	340.349	0.283703	7.97663e-05	4654	1.12611e-72	0.0154677	0.000328728	1945	0.0114144
		Bacillus cereus E33L	NC_006274	0.659	4507.99	340.053	0.28346	9.00304e-05	4171	1.93317e-89	0.0148766	0.000315955	2038	0.0318877
		Bacillus anthracis str. Sterne	NC_005945	0.6692	4584.88	344.505	0.287173	8.28374e-05	4611	1.26035e-62	0.0205159	0.00022838	2840	0.270871
		Bacillus anthracis str. Ames	NC_003997	0.6726	4633.98	343.743	0.286537	8.63511e-05	4471	3.71883e-77	0.0202258	0.00024701	2641	0.000257311
		Bacillus anthracis str. 'Ames Ancestor'	NC_007530	0.6736	4645.6	343.736	0.28653	8.07239e-05	4794	1.49199e-63	0.0202181	0.000218358	2992	0.163378
		Clostridium tetani E88	NC_004557	0.6796	3436.85	471.894	0.393328	8.97342e-05	3190	2.85199e-88	0.0654808	0.000272844	2250	0.914215
		Bacillus cereus ATCC 14579	NC_004722	0.6824	4789.57	339.962	0.283385	8.4627e-05	4715	4.56965e-73	0.00484264	0.000745098	909	0.00533915
		Clostridium acetobutylicum ATCC 824	NC_003030	0.6964	3960.28	439.711	0.366509	8.45089e-05	3904	1.59282e-74	0.0100369	0.000538465	1274	0.24724
		Clostridium perfringens SM101	NC_008262	0.7531	3520.46	551.652	0.4598	8.77435e-05	3342	1.26941e-63	0.118687	0.000234613	2704	0.769953
		Clostridium perfringens ATCC 13124	NC_008261	0.8099	4314.34	540.39	0.450407	8.2512e-05	4356	6.30871e-71	0.0654106	0.000252567	2947	0.683873
		Clostridium perfringens str. 13	NC_003366	0.815	4092.85	568.72	0.474015	7.92767e-05	4301	1.73135e-62	0.108625	0.000249389	2832	0.152809
